# Supplementary material for: New Mecyclothorax spp. (Coleoptera, Carabidae, Moriomorphini) define Mont Mauru, eastern Tahiti Nui, as a distinct area of endemism
Source: Zookeys. 2012 Oct 5;(227):63–99. doi: 10.3897/zookeys.227.3797 (PMC3487650; doi:10.3897/zookeys.227.3797)
Supplement: XML Treatment for Mecyclothorax toretore [file zookeys.227.3797-treatment4.xml]

<!DOCTYPE tp:taxon-treatment
  PUBLIC "-//TaxonX//DTD Taxonomic Treatment Publishing DTD v0 20100105//EN" "tax-treatment-NSO.dtd">
<tp:taxon-treatment xmlns:tp="http://www.plazi.org/taxpub"><tp:treatment-meta><mixed-citation publication-type="journal"><person-group><name><surname>Liebherr</surname><given-names>James K.</given-names></name></person-group><article-title>New 
                    <italic>Mecyclothorax</italic> spp. (Coleoptera, Carabidae, Moriomorphini) define Mont Mauru, eastern Tahiti Nui, as a distinct area of endemism
                </article-title><source>Zookeys</source><day>5</day><month>10</month><year>2012</year><volume>2012</volume><issue>227</issue><fpage>63</fpage><lpage>99</lpage><pub-id pub-id-type="doi">10.3897/zookeys.227.3797</pub-id></mixed-citation></tp:treatment-meta><tp:nomenclature><label>4.</label><tp:taxon-name>
                            <tp:taxon-name-part taxon-name-part-type="genus">Mecyclothorax</tp:taxon-name-part>
                            <tp:taxon-name-part taxon-name-part-type="species">toretore</tp:taxon-name-part>
                        <object-id xmlns:xlink="http://www.w3.org/1999/xlink" xlink:type="simple">urn:lsid:zoobank.org:act:6F574F1B-39E0-4FF0-B7E3-3185CC86ABF1</object-id>
								<object-id xmlns:xlink="http://www.w3.org/1999/xlink" xlink:type="simple">http://species-id.net/wiki/Mecyclothorax_toretore</object-id>
								</tp:taxon-name><tp:taxon-status xmlns:xlink="http://www.w3.org/1999/xlink" xlink:type="simple">sp. n.</tp:taxon-status><xref ref-type="fig" rid="F4">Figs 4A</xref><xref ref-type="fig" rid="F8">8C</xref></tp:nomenclature><tp:treatment-sec sec-type="Diagnosis"><title>Diagnosis.</title><p>This species shares fully striate elytra and transversely-lined elytral microsculpture with <italic><tp:taxon-name>Mecyclothorax fuscus</tp:taxon-name></italic> Perrault. Both species are also characterized by presence of only the anterior dorsal elytral seta and only the apical elytral seta; setal formula 2111. However, this species differs by: 1, the very narrow elytra with subparallel lateral margins versus more ovoid elytra in <italic><tp:taxon-name>Mecyclothorax fuscus</tp:taxon-name></italic>; and 2, the laterally extended humeri resulting in a MEW/HuW ratio of 1.89 in this species, versus MEW/HuW = 1.97 for <italic><tp:taxon-name>Mecyclothorax fuscus</tp:taxon-name></italic>. The pronotal hind angles are also profoundly margined in this species (<xref ref-type="fig" rid="F4">Fig. 4A</xref>), with the lateral and basal marginal beads defining a U-shaped pronotal laterobasal depression. Conversely, the hind angles are upraised but without a distinctly beaded margin in <italic><tp:taxon-name>Mecyclothorax fuscus</tp:taxon-name></italic>. Standardized body length is 4.2 mm for this species versus 4.0 mm for <italic><tp:taxon-name>Mecyclothorax fuscus</tp:taxon-name></italic>.
                        </p></tp:treatment-sec><tp:treatment-sec sec-type="Description"><title>Description.</title><p><italic>Head capsule</italic> withlinear, slightly convergent frontal grooves, broad and shallow at frontoclypeal suture, terminated posteriorly mesad thin carina inside anterior supraorbital seta; neck slightly depressed between two pairs of supraorbital setae, depression visible dorsally (<xref ref-type="fig" rid="F4">Fig. 4A</xref>); ocular lobe moderately protruded, hind margin joining gena at 135° angle, juncture marked by narrow, shallow groove; ocular ratio 1.34, ocular lobe ratio 0.88; labral anterior margin nearly straight, emarginated &lt; 0.1× length; antennomeres 1–3 glabrous except for apical setae, pore sensilla visible in the translucent cuticle; antennae elongate, filiform, antennomere 8 length 2.29× maximal breadth; mentum tooth sides defining acute angle, apex narrowly rounded. <italic>Pronotum</italic> subquadrate, MPW/PL = 1.14, base constricted with distinctly sinuate lateral margins anterad sharply projected, nearly right hind angles, MPW/BPW = 1.46; median base moderately depressed relative to disc, 14–16 regular punctures each side; basal margin slightly convex between laterobasal depressions; median longitudinal impression very fine and shallow on disc, indistinct transverse wrinkles emenating onto disc anteriorly, lenticular depression at front of median base; anterior transverse impression very broad, very shallow medially, impression incised in outer half of breadth each side; anterior callosity slightly convex, crossed with numerous fine longitudinal wrinkles; front angles slightly protruded, broadly rounded laterally; front angles closer together than hind angles, APW/BPW = 0.90; lateral marginal depression very narrow laterally,<!--PageBreak--> slightly wider at front angle, margin beaded throughout, bead broad at sinuate basolateral margin; surface of U-shaped laterobasal depression sparsely lined with minute micropunctures; prosternal process distinctly beaded laterally between procoxae, medially convex between beads. <italic>Elytra</italic> narrowly subparallel, MEW/HuW = 1.89; disc slightly convex toward apical ⅓ of suture, sloped toward sides but ninth interval visible in dorsal view; basal groove broadly curved to point basad stria 5, then distinctly curved anterad to angulate humerus; parascutellar seta present, situated near sutural stria; parascutellar striole 4–5-punctate, striole shallow between shallow punctures; sutural interval broadly upraised to suture basally, narrower with similar convexity apically, therefore appearing more callouslike; striae 1–6 minutely punctate in basal ⅓, punctures associated with strial irregularities, striae 5–6 obsolete basally; intervals 2–5 moderately convex on disc; striae 1–4 plus 7 deep apically, striae 5–6 shallow but traceable; eighth interval broadly convex from midpoint of posterior lateral setal series to apex; 1 dorsal elytral seta situated at 0.26× elytral length, seta situated in deep, evident depression that spans ¾ width of interval 3; apical elytral seta present, subapical seta absent; lateral elytral setae 7 + 5; elytral marginal depression narrow, margin little upturned at humerus, margin slightly explanate outside anterior lateral setal series, beadlike in posterior half; subapical sinuation broad, shallow. <italic>Mesepisternum</italic> with about 16 punctures in 2–3 vertical rows; metepisternum slightly elongate, width to length ratio 0.79; metepisternum separated from metepimeron by distinct suture. <italic>Abdomen</italic> with visible ventrites 1–3 irregularly wrinkled laterally, ventrites 3–6 with rounded depressions laterally; suture between visible ventrites 2 and 3 complete. <italic>Legs</italic> somewhat foreshortened, metatarsomere 1 length 0.17× metatibial length; metatarsomere 4 slightly emarginated apically, overall length 1.2× median tarsomere length; metatarsomere 4 with apical and subapical setae; metatarsal dorsolateral sulci shallow and lateral, tarsomere median surface broadly convex. <italic>Microsculpture</italic> of head an indistinct transverse mesh, sculpticell breadth 2–3× length, surface glossy; pronotal disc with transverse mesh, sculpticell breadth 2–4× length, mixed with transverse lines; pronotal median base with shallow transverse mesh, sculpticell breadth 2× length among the punctures; elytral disc with well-developed transverse lines, only occasional cross-connections, surface subiridescent; elytral apex with a mixture of transverse mesh, sculpticell breadth 2–4× length, and transverse lines; metasternum with distinct transverse mesh; laterobasal abdominal ventrites with swirling isodiametric and transverse scultpicells. <italic>Coloration</italic> of head capsule dark rufous, clypeus rufoflavous; antennomeres 1–2 rufoflavous, antennomere 3 slightly darker, 4–11 rufobrunneous; pronotal disc dark rufous; pronotal margins and median base paler, rufous; proepipleuron rufoflavous, proepisternum dark rufous; elytral disc dark rufous with piceous cast in apical ⅓; sutural interval rufous basally, pale rufous apically; elytral marginal depression concolorous with disc at humerus, lateral marginal depression paler, rufoflavous laterally and apically; elytral epipleuron rufoflavous dorsally, more brunneous ventrally, metepisternum rufobrunneous; abdomen rufobrunneous medially, visible ventrites 1–3 with piceous cast laterally; apical ¼ of apical visible abdominal ventrite paler, rufoflavous; metafemur flavous; metatibia flavous with darker carina associated with longitudinal setal series.
                        </p><p><!--PageBreak--><bold>Female reproductive tract.—</bold> The unique female holotype was not dissected, although the gonocoxae were exposed allowing their preliminary characterization (<xref ref-type="fig" rid="F8">Fig. 8C</xref>). Basal gonocoxite 1 with angulate apical margin, the margin angled toward base along lateral half of apical gonocoxite 2; basal gonocoxite with apical fringe of 2 setae; apical gonocoxite 2 distinctly convergent in basal half of length, apical half more narrowly convergent to subacuminate tip, with 2 lateral ensiform setae and 1 dorsal ensiform seta that extends medially—and is thus visible in ventral view—and 2 apical nematiform setae.
                        </p><p><bold>Holotype</bold> female (MNHN) labeled: French Polynesia: Tahiti Nui / Mt. Mauru cloud for. 1080 / m el. 20-IX-2006 lot 03 / <named-content xmlns:xlink="http://www.w3.org/1999/xlink" content-type="dwc:verbatimCoordinates" xlink:type="simple">17°37.916'S, 149°22.318'W</named-content> / pyrethrin fog fern frond / tangles C.P. Ewing // HOLOTYPE / Mecyclothorax / toretore / J.K. <xref ref-type="bibr" rid="B11">Liebherr 2012</xref> (black-bordered red label).
                        </p></tp:treatment-sec><tp:treatment-sec sec-type="Etymology"><title>Etymology.</title><p>The Tahitian word toretore means striped, as in striped cloth (<xref ref-type="bibr" rid="B24">Wahlroos 2002</xref>). The word’s use as the species epithet signifies the deep, distinct elytral striae, and is to be used as a noun in apposition.</p></tp:treatment-sec><tp:treatment-sec sec-type="Distribution"><title>Distribution and habitat.</title><p>The lone specimen of this species was found in the highest, wettest rain forest sampled—1080–1100 m elevation—during a tropical rainstorm, the use of a hand-held pyrethrin fog canister over a beating sheet the sole collecting method of any utility under those conditions. That the beetle plus those of <italic><tp:taxon-name>Mecyclothorax tutei</tp:taxon-name></italic> and <italic><tp:taxon-name>Mecyclothorax pirihao</tp:taxon-name></italic> were found in dead fern tangles during this storm suggests that the beetles had moved into such tight quarters due to the rain. Neither <italic><tp:taxon-name>Mecyclothorax tutei</tp:taxon-name></italic> nor <italic><tp:taxon-name>Mecyclothorax toretore</tp:taxon-name></italic> were collected during drier conditions in this elevational band of forest even though extensive beating of vegetation had been undertaken over the course of three days.
                        </p></tp:treatment-sec><tp:treatment-sec><!--Section generated to contain objects referenced in tp:taxon-treatment.--><fig id="F4" position="float" orientation="portrait"><label>Figure 4.</label><caption><p><italic><tp:taxon-name>Mecyclothorax</tp:taxon-name></italic> spp., dorsal view; small silhouette indicates actual size of beetle specimen at printed journal page size <bold>A</bold> <italic><tp:taxon-name>Mecyclothorax toretore</tp:taxon-name></italic> female holotype <bold>B</bold> <italic><tp:taxon-name>Mecyclothorax anaana</tp:taxon-name></italic> male paratype (CUIC) <bold>C</bold> <italic><tp:taxon-name>Mecyclothorax pirihao</tp:taxon-name></italic> male paratype (CUIC) <bold>D</bold> <italic><tp:taxon-name>Mecyclothorax poro</tp:taxon-name></italic> female holotype</p></caption><graphic xmlns:xlink="http://www.w3.org/1999/xlink" xlink:href="ZooKeys-227-063-g004.jpg" position="float" orientation="portrait" xlink:type="simple"/></fig><fig id="F8" position="float" orientation="portrait"><label>Figure 8.</label><caption><p>Exposed gonocoxae and apical visible ventrite of <italic><tp:taxon-name>Mecyclothorax</tp:taxon-name></italic> holotype females, ventral view; four setae comprising median setal patch on female apical visible ventrite indicated by asterisks; number of apical fringe setae (afs) of basal gonocoxite 1 indicated in parentheses <bold>A</bold> <italic><tp:taxon-name>Mecyclothorax tutei</tp:taxon-name></italic> <bold>B</bold> <italic><tp:taxon-name>Mecyclothorax putaputa</tp:taxon-name></italic> <bold>C</bold> <italic><tp:taxon-name>Mecyclothorax toretore</tp:taxon-name></italic></p></caption><graphic xmlns:xlink="http://www.w3.org/1999/xlink" xlink:href="ZooKeys-227-063-g008.jpg" position="float" orientation="portrait" xlink:type="simple"/></fig></tp:treatment-sec><ref-list><ref id="B11"><mixed-citation xmlns:xlink="http://www.w3.org/1999/xlink" xlink:type="simple"><person-group><name name-style="western"><surname>Liebherr</surname><given-names>J</given-names></name></person-group> (<year>2012</year>)<article-title> The first precinctive Carabidae from Moorea, Society Islands: new <italic>Mecyclothorax</italic> spp. (Coleoptera) from the summit of Mont Tohiea.</article-title><source>ZooKeys </source><volume>224</volume>: <fpage>37</fpage>-<lpage>80</lpage>. doi: <ext-link ext-link-type="uri" xlink:href="http://dx.doi.org/10.3897/zookeys.224.3675" xlink:type="simple">10.3897/zookeys.224.3675</ext-link></mixed-citation></ref><ref id="B24"><mixed-citation xmlns:xlink="http://www.w3.org/1999/xlink" xlink:type="simple"><person-group><name name-style="western"><surname>Wahlroos</surname><given-names>S</given-names></name></person-group> (<year>2002</year>)<source> English–Tahitian Tahitian–English Dictionary.</source><publisher-name>The Mā`ohi Heritage Press</publisher-name>, <publisher-loc>Honolulu, Hawai`i</publisher-loc>, xxvi + <lpage>684</lpage> pp.</mixed-citation></ref></ref-list></tp:taxon-treatment>
