# Supplementary material for: New Mecyclothorax spp. (Coleoptera, Carabidae, Moriomorphini) define Mont Mauru, eastern Tahiti Nui, as a distinct area of endemism
Source: Zookeys. 2012 Oct 5;(227):63–99. doi: 10.3897/zookeys.227.3797 (PMC3487650; doi:10.3897/zookeys.227.3797)
Supplement: XML Treatment for Mecyclothorax anaana [file zookeys.227.3797-treatment5.xml]

<!DOCTYPE tp:taxon-treatment
  PUBLIC "-//TaxonX//DTD Taxonomic Treatment Publishing DTD v0 20100105//EN" "tax-treatment-NSO.dtd">
<tp:taxon-treatment xmlns:tp="http://www.plazi.org/taxpub"><tp:treatment-meta><mixed-citation publication-type="journal"><person-group><name><surname>Liebherr</surname><given-names>James K.</given-names></name></person-group><article-title>New 
                    <italic>Mecyclothorax</italic> spp. (Coleoptera, Carabidae, Moriomorphini) define Mont Mauru, eastern Tahiti Nui, as a distinct area of endemism
                </article-title><source>Zookeys</source><day>5</day><month>10</month><year>2012</year><volume>2012</volume><issue>227</issue><fpage>63</fpage><lpage>99</lpage><pub-id pub-id-type="doi">10.3897/zookeys.227.3797</pub-id></mixed-citation></tp:treatment-meta><tp:nomenclature><label>5.</label><tp:taxon-name>
                            <tp:taxon-name-part taxon-name-part-type="genus">Mecyclothorax</tp:taxon-name-part>
                            <tp:taxon-name-part taxon-name-part-type="species">anaana</tp:taxon-name-part>
                        <object-id xmlns:xlink="http://www.w3.org/1999/xlink" xlink:type="simple">urn:lsid:zoobank.org:act:71CD8BDF-267A-4AFC-A753-CA92AE48966C</object-id>
								<object-id xmlns:xlink="http://www.w3.org/1999/xlink" xlink:type="simple">http://species-id.net/wiki/Mecyclothorax_anaana</object-id>
								</tp:taxon-name><tp:taxon-status xmlns:xlink="http://www.w3.org/1999/xlink" xlink:type="simple">sp. n.</tp:taxon-status><xref ref-type="fig" rid="F4">Figs 4B</xref><xref ref-type="fig" rid="F5">5C</xref><xref ref-type="fig" rid="F6">6B</xref><xref ref-type="fig" rid="F7">7B</xref></tp:nomenclature><tp:treatment-sec sec-type="Diagnosis"><title>Diagnosis.</title><p>This species is closest to <italic><tp:taxon-name>Mecyclothorax hemisphaericus</tp:taxon-name></italic> Perrault, sharing much reduced dorsal microsculpture, very shallow eytral striae and flat elytral intervals, and two supraorbital setae. However this species deviates from <italic><tp:taxon-name>Mecyclothorax hemisphaericus</tp:taxon-name></italic> by the presence of two dorsal elytral setae; setal formula 2121 versus 2111 for <italic><tp:taxon-name>Mecyclothorax hemisphaericus</tp:taxon-name></italic>. Standardized body length ranges 3.7–4.2 mm in this species versus 3.5–3.9 mm for <italic><tp:taxon-name>Mecyclothorax hemisphaericus</tp:taxon-name></italic> (n = 2, NHMB). The male aedeagus differs also, with the apex of the median lobe narrowly extended and downturned in this species (<xref ref-type="fig" rid="F5">Fig. 5C</xref>) versus expanded both dorsally and ventrally, and no more downturned than the more basal portion of the shaft in <italic><tp:taxon-name>Mecyclothorax hemisphaericus</tp:taxon-name></italic> (<xref ref-type="bibr" rid="B21">Perrault 1989</xref>, fig. 11).
                        </p></tp:treatment-sec><tp:treatment-sec sec-type="Description"><title>Description.</title><p><italic>Head capsule</italic> with linear, slightly convergentfrontal grooves, deep and broad at frontoclypeal suture, narrowly terminated mesad thin carina inside anterior supraorbital seta; frons and neck convex; ocular lobe moderately protruded, posteriorly meeting gena at &gt; 135° angle; eyes small with outer surface more convex<!--PageBreak--> than curvature of lobe, hind portion of lobe meeting gena at shallow groove with low carina behind; ocular ratio 1.41–1.46 (n = 5), ocular lobe ratio 0.77–0.81 (n = 5); labral anterior margin nearly straight, emarginated &lt; 0.1× length; antennomeres 1–3 glabous except for apical setae; antennae submoniliform, antennomere 8 length 1.85× maximal breadth; mentum tooth sides defining acute angle, apex narrowly rounded. <italic>Pronotum</italic> cordate, basolateral margin constrictedly sinuate, base narrow, MPW/BPW = 1.55–1.65 (n = 5), overall shape appearing only slightly transverse, although MPW/PL = 1.16–1.23 (n = 5); glabrous hind angle sharply projected, nearly right, basal margin of angle convex; median base moderately depressed relative to disc, surface smooth, glossy, 9–10 deep, isolated punctures each side; basal margin slightly convex between hind angles; median longitudinal impression very shallow, finely incised, present as lenticular depression at front of median base; anterior transverse impression broad and shallow to obsolete medially, incised in outer half of breadth each side; anterior callosity flat, depressed medially, basal half may be crossed by indistinct longitudinal wrinkles; front angles slightly protruded, narrowly rounded; apical pronotal width greater than narrow base, APW/BPW = 1.09–1.13 (n = 5); lateral marginal depression very narrow at midlength, slightly wider at front angle, margin beaded throughout, bead slightly broader outside laterobasal depression; laterobasal depression linear, bordered laterally by broad marginal bead, medially by linear depression or punctures at edge of median base; proepisternum with 5–6 distinct punctures along hind margin, proepimeron with 5 punctures along hind margin; prosternal process narrow, broadly beaded laterally, narrowly depressed medially between procoxae. <italic>Elytra</italic> ellipsoid, disc very convex, upraised above scutellum, sides sloped to vertical juncture with marginal depression; elytral suture implacably fused in one individual examined for assessment of metathoracic flight wing configuration; basal groove tightly arcuate, anteriorly extended to angulate humerus; humeri proximate, MEW/HuW = 2.26–2.35 (n = 5); parascutellar seta present, situated near sutural stria; parascutellar striole 3-punctate, interrupted between punctures; sutural interval slightly more convex than lateral intervals yet depressed at sutural juncture, narrower in apical half and more convex due to deeper sutural stria at elytral apex; elytral striae 2–3 only slightly convex on disc, 4–5 nearly flat; strial punctures separated by shallowly depressed striae 1 and 2, completely isolated by interruptions of striae 3–5; stria 1 and 7 deep at elytral apex, 2–4 very shallow, difficult to trace, 5–6 obsolete; eighth interval abruptly upraised laterad stria 7 apicad subapical sinuation, the elytral apex mesad the seventh striae circularly depressed, enhancing carina of eighth interval; two dorsal elytral setae situated in deep but very small depressions that span &lt; ¼ width of interval 3, setae positioned at 0.25–0.26× and 0.52–0.61× elytral length; apical elytral seta present, subapical seta absent; lateral elytral setae 7 + 6; elytral marginal depression moderately broad from angulate humerus posteriorly, margin upraised laterally, beaded in apical ⅓; subapical sinuation shallow but evident, internal plica visible in dorsoposterior view. <italic>Mesepisternum</italic> with 14 punctures in 2–3 vertical rows; metepisternum slightly elongate, width/length ratio 0.81; metepisternum separated from metepimeron by distinct suture; metathoracic flight wing an ovoid, broadly rounded flap with apex extended ½ distance to <!--PageBreak-->metanotal hind margin; only a vestige of the M vein evident as a melanic line in the membrane of the wing vestigium. <italic>Abdomen</italic> with visible ventrites 1–5 irregularly wrinkled laterally, ventrites 3–6 with rounded depressions laterally; suture between visible ventrites 2 and 3 effaced laterally. <italic>Legs</italic> moderately gracile, tarsomeres short, metatarsomere 1 length 0.19× metatibial length; metatarsomere 4 broad, moderately emarginated, overall length 1.2× median tarsomere length; metatarsomere 4 with apical and subapical setae; metatarsal dorsolateral sulci shallow and lateral, tarsomere broadly convex medially. <italic>Microsculpture</italic> of head shallow to obsolete, surface glossy or with indistinct transverse mesh, sculpticell breadth 2–3× length; pronotal disc with indistinct transverse mesh, sculpticell breadth 2–3× length, microsculpture visible outside field of reflected light, surface glossy; pronotal median base glossy, indistinct transverse sculpticells visible among punctures; elytral disc glossy, indistinct transverse mesh laterally; elytral apex with indistinct transverse mesh, sculpticell breadth 2–3× length; metasternum glossy, shallow indistinct transverse mesh medially; laterobasal abdominal ventrites with shallow, swirling isodiametric and transverse sculpticells. <italic>Coloration</italic> of frons rufous with a piceous cast, clypeus rufous; antennomeres 1–2 flavous, 3–4 rufoflavous, 5–11 rufobrunneous; pronotal disc dark rufous, margins concolorous; proepipleuron rufoflavous, proepisternum rufobrunneous; elytral disc dark rufous; sutural interval rufous basally, rufoflavous apically; elytral margins concolorous at humerus, deepest portion of lateral depression rufoflavous laterally; elytral epipleuron rufoflavous with brunneous cast, metepisternum rufobrunneous; abdominal visible ventrites 1–3 rufobrunneous, 4–6 rufoflavous, apical 1/6 of apical visible ventrite paler, flavous; metafemur flavous with brunneous cast; metatibia flavous with darker carina associated with longitudinal setal series.
                        </p><p><bold>Male genitalia.</bold> (n = 1). Aedeagal median lobe broad basally and narrowed in apical half to finely protruded apex with downturned tip (<xref ref-type="fig" rid="F5">Fig. 5C</xref>); median lobe straight in euventral view; internal sac with broad melanic ventral microtrichial field but without spicules; flagellar plate large, length 0.46× distance from parameral articulation to distal surface of downturned tip; paramere extended 0.83× distance from parameral articulation to tip.
                        </p></tp:treatment-sec><tp:treatment-sec sec-type="Female reproductive tract"><title>Female reproductive tract.</title><p>(n = 1). Bursa copulatrix columnar, broadest near midlength, length 2.3× maximal breadth when compressed on microslide (<xref ref-type="fig" rid="F6">Fig. 6B</xref>); bursal walls moderately thickened, wrinkled, and variably stained with Chlorazol Black; spermatheca obovate, broadest near apex, reservoir length about ¼ length of spermathecal duct that joins dorsal bursal wall dorsad bursal juncture with common oviduct; spermathecal gland with elongate reservoir, reservoir length subequal to spermathecal gland duct length; membranous ramus mesad basal gonocoxite 1 long, apex extended beyond midlength of basal gonocoxite (<xref ref-type="fig" rid="F7">Fig. 7B</xref>); basal gonocoxite 1 with apical fringe of 3–4 setae—3 on left side, 3 plus 1 isolated apicolateral seta on right side—and only several small setae along medial surface; apical gonocoxite 2 broad basally, narrowed in apical half to subacuminate apex; apical gonocoxite with 2 subequal lateral ensiform setae that are situated on the ventral surface, 1 dorsal ensiform seta, and 2 apical nematiform setae.<!--PageBreak-->
                        </p><p><bold>Holotype</bold> male (MNHN) labeled: French Polynesia: Tahiti Nui / Mt. Mauru trail nr. pylon 3 / el. 1010 m 6-IX-2006 lot 01 / <named-content xmlns:xlink="http://www.w3.org/1999/xlink" content-type="dwc:verbatimCoordinates" xlink:type="simple">17°38.094'S, 149°22.073'W</named-content> / pyr. fog live/dead <italic><tp:taxon-name>Blechnum</tp:taxon-name></italic> / fern fronds J.K. Liebherr // HOLOTYPE / Mecyclothorax / anaana / J.K. <xref ref-type="bibr" rid="B11">Liebherr 2012</xref> (black-bordered red label).
                        </p><p><bold>Allotype</bold> female (MNHN) with same date-locality label // 5 // ALLOTYPE … labeled as holotype.
                        </p></tp:treatment-sec><tp:treatment-sec sec-type="Other paratypes"><title>Other paratypes.</title><p>SOCIETY ISLANDS: Tahiti Nui; Mauru, above pylon 4, <named-content xmlns:xlink="http://www.w3.org/1999/xlink" content-type="dwc:verbatimCoordinates" xlink:type="simple">17°38.06'S, 149°22.15'W</named-content>, 1100 m el., beating <italic><tp:taxon-name>Myrsine</tp:taxon-name></italic>/mossy vegetation, 05-ix-2006 lot 02, Liebherr, (CUIC, 2); pylon trail, <named-content xmlns:xlink="http://www.w3.org/1999/xlink" content-type="dwc:verbatimCoordinates" xlink:type="simple">17°38.08'S, 149°22.07'W</named-content>, 960–1010 m el., beating ferns, 06-ix-2006 lot 02, Liebherr (CUIC, 1; NMNH, 1); above pylon 4, cloud forest, <named-content xmlns:xlink="http://www.w3.org/1999/xlink" content-type="dwc:verbatimCoordinates" xlink:type="simple">17°38.05'S, 149°22.15'W</named-content>, 1060 m el., beating vegetation, 19-ix-2006 lot 01, Liebherr (CUIC, 2); <named-content xmlns:xlink="http://www.w3.org/1999/xlink" content-type="dwc:verbatimCoordinates" xlink:type="simple">17°37.90'S, 149°22.34'W</named-content>, 1100 m el., beating <italic><tp:taxon-name>Weinmannia</tp:taxon-name></italic>/<italic><tp:taxon-name>Myrsine</tp:taxon-name></italic>/<italic><tp:taxon-name>Melicope</tp:taxon-name></italic>, 20-ix-2006 lot 01, Liebherr (CUIC, 2).
                        </p></tp:treatment-sec><tp:treatment-sec sec-type="Etymology"><title>Etymology.</title><p>The Tahitian word anaana means bright, shining, or brilliant (<xref ref-type="bibr" rid="B24">Wahlroos 2002</xref>), and is used to describe the glossy dorsal body surface of beetles of this species. As a Tahitian word the epithet is to be treated as a noun in apposition.</p></tp:treatment-sec><tp:treatment-sec sec-type="Distribution"><title>Distribution and habitat.</title><p>This species has been found from 960–1110 m elevation, with beetles living arboreally on a variety of plants; <italic><tp:taxon-name>Weinmannia</tp:taxon-name></italic>, <italic><tp:taxon-name>Myrsine</tp:taxon-name></italic>, <italic><tp:taxon-name>Melicope</tp:taxon-name></italic>, and ferns. Two individuals were collected in a pyrethrin fog sample made along a bank of live and dead <italic><tp:taxon-name>Blechnum</tp:taxon-name></italic> and <italic><tp:taxon-name>Dicranopteris</tp:taxon-name></italic> ferns (<xref ref-type="fig" rid="F2">Fig. 2B</xref>)
                        </p></tp:treatment-sec><tp:treatment-sec><!--Section generated to contain objects referenced in tp:taxon-treatment.--><fig id="F4" position="float" orientation="portrait"><label>Figure 4.</label><caption><p><italic><tp:taxon-name>Mecyclothorax</tp:taxon-name></italic> spp., dorsal view; small silhouette indicates actual size of beetle specimen at printed journal page size <bold>A</bold> <italic><tp:taxon-name>Mecyclothorax toretore</tp:taxon-name></italic> female holotype <bold>B</bold> <italic><tp:taxon-name>Mecyclothorax anaana</tp:taxon-name></italic> male paratype (CUIC) <bold>C</bold> <italic><tp:taxon-name>Mecyclothorax pirihao</tp:taxon-name></italic> male paratype (CUIC) <bold>D</bold> <italic><tp:taxon-name>Mecyclothorax poro</tp:taxon-name></italic> female holotype</p></caption><graphic xmlns:xlink="http://www.w3.org/1999/xlink" xlink:href="ZooKeys-227-063-g004.jpg" position="float" orientation="portrait" xlink:type="simple"/></fig><fig id="F5" position="float" orientation="portrait"><label>Figure 5.</label><caption><p>Male aedeagal median lobe and associated parameres, <italic><tp:taxon-name>Mecyclothorax</tp:taxon-name></italic> spp.; all figures to same scale <bold>A</bold> <italic><tp:taxon-name>Mecyclothorax tihotii</tp:taxon-name></italic>, right lateral view <bold>B</bold> <italic><tp:taxon-name>Mecyclothorax tihotii</tp:taxon-name></italic>, euventral view <bold>C</bold> <italic><tp:taxon-name>Mecyclothorax anaana</tp:taxon-name></italic>, right lateral view <bold>D</bold> <italic><tp:taxon-name>Mecyclothorax pirihao</tp:taxon-name></italic>, male dissection 1, right lateral view <bold>E</bold> <italic><tp:taxon-name>Mecyclothorax pirihao</tp:taxon-name></italic>, male dissection 2, right lateral view Abbreviations: <bold>fp</bold> flagellar plate <bold>lp</bold> left paramere <bold>of</bold> ostial flap <bold>rp</bold> right paramere <bold>vmf</bold> ventral microtrichial field.</p></caption><graphic xmlns:xlink="http://www.w3.org/1999/xlink" xlink:href="ZooKeys-227-063-g005.jpg" position="float" orientation="portrait" xlink:type="simple"/></fig><fig id="F6" position="float" orientation="portrait"><label>Figure 6.</label><caption><p>Female reproductive tract dissections, <italic><tp:taxon-name>Mecyclothorax</tp:taxon-name></italic> spp., ventral view; figures to same scale <bold>A</bold> <italic><tp:taxon-name>Mecyclothorax tihotii</tp:taxon-name></italic> <bold>B</bold> <italic><tp:taxon-name>Mecyclothorax anaana</tp:taxon-name></italic> <bold>C</bold> <italic><tp:taxon-name>Mecyclothorax pirihao</tp:taxon-name></italic> Abbreviations: <bold>bc</bold> bursa copulatrix <bold>co</bold> common oviduct <bold>dg</bold> defensive fland reservoir <bold>gc1</bold> basal gonocoxite 1 <bold>gc2</bold> apical gonocoxite 2 <bold>hg</bold> rectum of hindgut <bold>sg</bold> spermathecal gland <bold>sp</bold> spermatheca. Position of spermathecal duct and juncture of duct with dorsal wall of bursa indicated by black line and terminal circle, respectively</p></caption><graphic xmlns:xlink="http://www.w3.org/1999/xlink" xlink:href="ZooKeys-227-063-g006.jpg" position="float" orientation="portrait" xlink:type="simple"/></fig><fig id="F7" position="float" orientation="portrait"><label>Figure 7.</label><caption><p>Female left gonocoxite, <italic><tp:taxon-name>Mecyclothorax</tp:taxon-name></italic> spp., ventral view <bold>A</bold> <italic><tp:taxon-name>Mecyclothorax tihotii</tp:taxon-name></italic> <bold>B</bold> <italic><tp:taxon-name>Mecyclothorax anaana</tp:taxon-name></italic> <bold>C</bold> <italic><tp:taxon-name>Mecyclothorax pirihao</tp:taxon-name></italic>. Abbreviations: <bold>afs</bold> apical fringe setae <bold>ans</bold> apical nematiform setae <bold>des</bold> dorsal ensiform seta <bold>gc1</bold> basal gonocoxite 1 <bold>gc2</bold> apical gonocoxite 2 <bold>les</bold> lateral ensiform setae <bold>r</bold> ramus.</p></caption><graphic xmlns:xlink="http://www.w3.org/1999/xlink" xlink:href="ZooKeys-227-063-g007.jpg" position="float" orientation="portrait" xlink:type="simple"/></fig><fig id="F2" position="float" orientation="portrait"><label>Figure 2.</label><caption><p>Habitats within which specimens of <italic><tp:taxon-name>Mecyclothorax</tp:taxon-name></italic> spp. were collected <bold>A</bold> Lava tube at 705 m elevation on Faatautia River drainage; holotype of <italic><tp:taxon-name>Mecyclothorax poro</tp:taxon-name></italic> collected by pyrethrin fogging vegetation growing on rocky bank between Dr. Curtis Ewing and climbing rope near edge of waterfall <bold>B</bold> Bank of <italic><tp:taxon-name>Dicranopteris</tp:taxon-name></italic> and <italic><tp:taxon-name>Blechnum</tp:taxon-name></italic> ferns at 1010 m elevation on Mont Mauru pylon trail; fern bank treated with pyrethrin fog by Dr. Dan Polhemus resulting in specimens of <italic><tp:taxon-name>Mecyclothorax anaana</tp:taxon-name></italic> and <italic><tp:taxon-name>Mecyclothorax pirihao</tp:taxon-name></italic> <bold>C </bold>Pyrethrin fog sheet apparatus around moss-covered <italic><tp:taxon-name>Metrosideros</tp:taxon-name></italic> trunk in low stature, open-canopy, wet rain forest at 1060–1110 m elevation, Mont Mauru, by which specimens of <italic><tp:taxon-name>Mecyclothorax tihotii</tp:taxon-name></italic> and <italic><tp:taxon-name>Mecyclothorax putaputa</tp:taxon-name></italic> were collected; trees did not exceed 4m height, mossmats were as thick as 15 cm</p></caption><graphic xmlns:xlink="http://www.w3.org/1999/xlink" xlink:href="ZooKeys-227-063-g002.jpg" position="float" orientation="portrait" xlink:type="simple"/></fig></tp:treatment-sec><ref-list><ref id="B21"><mixed-citation xmlns:xlink="http://www.w3.org/1999/xlink" xlink:type="simple"><person-group><name name-style="western"><surname>Perrault</surname><given-names>GG</given-names></name></person-group> (<year>1989</year>)<article-title> La faune des Carabidae de Tahiti: IX. révision du genre <italic>Mecyclothorax</italic> (Sharp) (Psydrini) 4. le groupe de <italic>M. globosus</italic> Britton (Coleoptera).</article-title><source>Nouvelle Revue d’Entomologie (NS) </source><volume>6</volume>: <fpage>57</fpage>-<lpage>70</lpage>.</mixed-citation></ref><ref id="B11"><mixed-citation xmlns:xlink="http://www.w3.org/1999/xlink" xlink:type="simple"><person-group><name name-style="western"><surname>Liebherr</surname><given-names>J</given-names></name></person-group> (<year>2012</year>)<article-title> The first precinctive Carabidae from Moorea, Society Islands: new <italic>Mecyclothorax</italic> spp. (Coleoptera) from the summit of Mont Tohiea.</article-title><source>ZooKeys </source><volume>224</volume>: <fpage>37</fpage>-<lpage>80</lpage>. doi: <ext-link ext-link-type="uri" xlink:href="http://dx.doi.org/10.3897/zookeys.224.3675" xlink:type="simple">10.3897/zookeys.224.3675</ext-link></mixed-citation></ref><ref id="B24"><mixed-citation xmlns:xlink="http://www.w3.org/1999/xlink" xlink:type="simple"><person-group><name name-style="western"><surname>Wahlroos</surname><given-names>S</given-names></name></person-group> (<year>2002</year>)<source> English–Tahitian Tahitian–English Dictionary.</source><publisher-name>The Mā`ohi Heritage Press</publisher-name>, <publisher-loc>Honolulu, Hawai`i</publisher-loc>, xxvi + <lpage>684</lpage> pp.</mixed-citation></ref></ref-list></tp:taxon-treatment>
