# Supplementary material for: New Mecyclothorax spp. (Coleoptera, Carabidae, Moriomorphini) define Mont Mauru, eastern Tahiti Nui, as a distinct area of endemism
Source: Zookeys. 2012 Oct 5;(227):63–99. doi: 10.3897/zookeys.227.3797 (PMC3487650; doi:10.3897/zookeys.227.3797)
Supplement: XML Treatment for Mecyclothorax pirihao [file zookeys.227.3797-treatment6.xml]

<!DOCTYPE tp:taxon-treatment
  PUBLIC "-//TaxonX//DTD Taxonomic Treatment Publishing DTD v0 20100105//EN" "tax-treatment-NSO.dtd">
<tp:taxon-treatment xmlns:tp="http://www.plazi.org/taxpub"><tp:treatment-meta><mixed-citation publication-type="journal"><person-group><name><surname>Liebherr</surname><given-names>James K.</given-names></name></person-group><article-title>New 
                    <italic>Mecyclothorax</italic> spp. (Coleoptera, Carabidae, Moriomorphini) define Mont Mauru, eastern Tahiti Nui, as a distinct area of endemism
                </article-title><source>Zookeys</source><day>5</day><month>10</month><year>2012</year><volume>2012</volume><issue>227</issue><fpage>63</fpage><lpage>99</lpage><pub-id pub-id-type="doi">10.3897/zookeys.227.3797</pub-id></mixed-citation></tp:treatment-meta><tp:nomenclature><label>6.</label><tp:taxon-name>
                            <tp:taxon-name-part taxon-name-part-type="genus">Mecyclothorax</tp:taxon-name-part>
                            <tp:taxon-name-part taxon-name-part-type="species">pirihao</tp:taxon-name-part>
                        <object-id xmlns:xlink="http://www.w3.org/1999/xlink" xlink:type="simple">urn:lsid:zoobank.org:act:D3C0062F-AFBF-424D-A709-6A0B5C9414E6</object-id>
								<object-id xmlns:xlink="http://www.w3.org/1999/xlink" xlink:type="simple">http://species-id.net/wiki/Mecyclothorax_pirihao</object-id>
								</tp:taxon-name><tp:taxon-status xmlns:xlink="http://www.w3.org/1999/xlink" xlink:type="simple">sp. n.</tp:taxon-status><xref ref-type="fig" rid="F4">Figs 4C</xref><xref ref-type="fig" rid="F5">5D–E</xref><xref ref-type="fig" rid="F6">6C</xref><xref ref-type="fig" rid="F7">7C</xref></tp:nomenclature><tp:treatment-sec sec-type="Diagnosis"><title>Diagnosis.</title><p>This species and <italic><tp:taxon-name>Mecyclothorax spinosus</tp:taxon-name></italic> Perrault share the characteristics of: 1, two supraorbital setae and two dorsal elytral setae, therefore a setal formula of 2121; 2, deep, smooth and complete elytral striae 1–8; 3, regular transverse-mesh elytral microsculpture and feeble transverse microsculpture on the pronotal disc; and 4, sparsely punctate pronotal median base, the punctures small and separated by glossy areas with indistinct microsculpture. However the species can be easily distinguished by the pronotal hind angles, which are obtuse-rounded in this species (<xref ref-type="fig" rid="F4">Fig. 4C</xref>) versus acute and distinctly projected in <italic><tp:taxon-name>Mecyclothorax spinosus</tp:taxon-name></italic> (<xref ref-type="bibr" rid="B21">Perrault 1989</xref>: fig. 22). The pronotal median base is also narrower in this species, MPW/BPW = 1.83–1.90 (n = 5), versus 1.59 –1.63 (n = 2) in <italic><tp:taxon-name>Mecyclothorax spinosus</tp:taxon-name></italic>. The male aedeagal median lobe apex is also dramatically different: downturned with a slight ventral projection in this species (<xref ref-type="fig" rid="F5">Figs 5D-E</xref>), versus dorsally spinose in <italic><tp:taxon-name>Mecyclothorax spinosus</tp:taxon-name></italic> (<xref ref-type="bibr" rid="B21">Perrault 1989</xref>: fig. 13). Finally, individuals of this species are larger; standardized body length 4.2–5.0 mm, versus 4.1 mm for <italic><tp:taxon-name>Mecyclothorax spinosus</tp:taxon-name></italic>.
                        </p></tp:treatment-sec><tp:treatment-sec sec-type="Description"><title>Description.</title><p><italic>Head capsule</italic> with slightly convergentfrontal grooves, triangularly depressed posterad frontoclypeal suture, the apex directed medially onto frons, terminated narrowly mesad thin carina immediately inside dorsal supraorbital seta, frons <!--PageBreak-->crossed by numerous fine transverse wrinkles emenating from groove; frons and vertex convex medially, neck not depressed; ocular lobe moderately protruded, joined to gena at broad, shallow groove; ocular ratio 1.47–1.51, ocular lobe ratio 0.81–0.89; labral anterior margin angularly emarginated medially ⅛× length; antennomeres 1–3 glabrous except for apical setae, minute pore sensilla visible across surface; antennae elongate filiform, eighth segment length 2.25× maximal breadth; mentum tooth sides defining acute angle, apex rounded. <italic>Pronotum</italic> extremely constricted basally, moderately transverse, MPW/PL = 1.17–1.25 (n = 5); lateral margin slightly to distinctly sinuate anterad obtuse, rounded, glabrous hind angle; median base moderately depressed relative to disc, margin with disc lined with 4–5 small, circular punctures, 12–13 smaller punctures posteriorly across each side of base; basal margin slightly convex between laterobasal depressions, margin posterad depression slightly expanded posteriorly inside hind angle; median longitudinal impression finely incised, shallow, present as lenticular depression at front of median base; anterior transverse impression broad, shallow, unmargined anteriorly in middle of disc, finely incised in outer half of breadth each side; anterior callosity slightly convex, depressed relative to disc, crossed with fine longitudinal wrinkles; front angles slightly protruded, rounded; distance between front angles visibly greater than basal width, APW/BPW = 1.10–1.20 (n = 5); lateral marginal depression very narrow at midlength, slightly wider at front angle, bead broader along sinuate basolateral margin; laterobasal depression narrow, sinuously defined laterally by broadened marginal bead, medially by punctate edge of median base; proepisternum with 5–6 distinct punctures along hind margin, about 5 punctures along hind margin of proepimeron; prosternal process broadly margined laterally, narrowly depressed medially between procoxae. <italic>Elytra</italic> oblong, sides subparallel at midlength, disc flat near suture; basal groove well developed, curved anterolaterally to angulate humerus; humeri proximate, MEW/HuW = 2.42–2.56 (n = 5); parascutellar seta present, situated in middle of sutural stria; parascutellar striole 4–5-punctate, continuous; sutural interval and lateral intervals of similar convexity basally, sutural interval narrower and convexly upraised to meet at suture apically; all striae evident in basal half, striae 1–6 moderately deep, minutely punctate at strial depth, stria 7 shallower but complete, nearly smooth; all striae complete at apex, sutural stria deep and fine, stria 7 deep and broad, the eighth interval convexly subcarinate apicad the subapical sinuation; dorsal elytral setae in evident depressions that cross half to the entire width of interval 3, setae positioned at 0.21–0.24× and 0.54–0.59× elytral length; apical elytral seta present, subapical seta absent in most individuals, rarely present unilaterally; lateral elytral setae 7 + 6; elytral marginal depression narrow at humerus but margin upraised, margin upraised laterally, more beadlike as depression narrows to subapical sinuation; subapical sinuation very shallow, elytral margin straight. <italic>Mesepisternum</italic> with 11 punctures in 1–2 vertical rows; metepisternum elongate, width to length ratio 0.68; metepisternum separated from metepimeron by distinct suture; metathoracic flight wing a triangular flap with inner and posterior margins of equal length, apex of longer lateral margin extended 0.8× distance to hind margin of metanotum; rudiments of R and M veins visible, not melanic, the same coloration as vestigium membrane. <italic>Abdomen</italic> with visible ventrites<!--PageBreak--> 1–5 irregularly wrinkled laterally, ventrites 3–6 with round depressions laterally; suture between visible ventrites 2 and 3 effaced laterally. <italic>Legs</italic> gracile, metatarsomere 1 length 0.24× metatibial length; metatarsomere 4 emarginated apically, overall length 1.4× median tarsomere length; metatarsomere 4 with apical and subapical setae; metatarsal dorsolateral sulci broad and shallow, tarsomere dorsal surface medially subcarinate. <italic>Microsculpture</italic> of head an indistinct transverse mesh, sculpticell breadth 2–3× length, sculpticells most visible just outside area of reflected light; pronotal disc with transverse mesh, sculpticell breadth 3–4× length, mixed with glossy patches; pronotal median base glossy, indistinct isodiametric sculpticells visible along edge of reflected light; elytral disc with regular transverse mesh, sculpticell breadth 3–5× length; elytral apex with shallow transverse mesh, sculpticell breadth 2–4× length; metasternum glossy, elongate transverse mesh visible in part; laterobasal abdominal ventrites with shallow, swirling isodiametric and transverse sculpticells. <italic>Coloration</italic> of head rufobrunneous, piceous cast in frontal grooves, clypeus rufoflavous; antennomere 1 flavous, antennomeres 2–11 rufoflavous; pronotal disc brunneous, margins slightly paler; proepipleuron rufoflavous, proepisternum rufobrunneous; elytral disc brunneous wih silvery metallic reflection; sutural interval pale rufous basally, rufoflavous apically; elytral margin concolorous with disc at humerus, deepest part of lateral depression rufoflavous in apical half; elytral epipleuron rufoflavous, metepisternum rufobrunneous; visible abdominal ventrites 1–3 rufobrunneous, ventrites 4–6 rufoflavous; apical half of apical abdominal ventrite flavous; metafemur flavous with brunneous cast; metatibia flavous, carina associated with longitudinal setal series darker, brunneous.
                        </p><p><bold>Male genitalia.</bold> (n = 2). Aedeagal median lobe evenly curved and of subequal diameter from basal bulb to ostial opening, apex with rounded dorsal projection at base, the downturned tip rounded to tightly rounded (<xref ref-type="fig" rid="F5">Figs 5D, E</xref>); median lobe straight in euventral view; internal sac with broad ventral microtrichial field but without spicules; flagellar plate of moderate size, length 0.35× distance from parameral articulation to distal face of apex; parameres extended 0.83× distance from parameral articulation to apex.
                        </p><p><bold>Female reproductive tract.</bold> (n = 1). Bursa copulatrix shape columnar, length 2.5× maximal breadth compressed on microslide (<xref ref-type="fig" rid="F6">Fig. 6C</xref>), membranous surface wrinkled and unevenly stained with Chlorazol Black; spermatheca obovate, broadest near apex, reservoir about 0.25× length of spermathecal duct that enters dorsal wall of bursa dorsad the basally broad common oviduct; membranous ramus mesad basal gonocoxite 1 very long, extended as a fold in dorsal vagina wall to apex of basal gonocoxite 1 (<xref ref-type="fig" rid="F6">Figs 6C</xref>, <xref ref-type="fig" rid="F7">7C</xref>); basal gonocoxite 1 with 4 apical fringe setae along middle of coxite apex, plus 3 smaller setae near apicomedial angle (<xref ref-type="fig" rid="F7">Fig. 7C</xref>); 2–3 very small setae in medial half of basal gonocoxite; apical gonocoxite 2 broad basally, base broadly extended laterally, with 2 subequal lateral ensiform setae, 1 narrower dorsal ensiform seta, and 2 moderately elongate apical nematiform seta.
                        </p><p><bold>Holotype</bold> male (MNHN) labeled: French Polynesia: Tahiti Nui / Mt. Mauru trail nr. pylon 3 / el. 1010 m 5-IX-2006 lot 03 / <named-content xmlns:xlink="http://www.w3.org/1999/xlink" content-type="dwc:verbatimCoordinates" xlink:type="simple">17°38.094'S, 149°22.073'W</named-content> / beating <italic><tp:taxon-name>Blechnum</tp:taxon-name></italic> fern / fronds J.K. Liebherr // HOLOTYPE / Mecyclothorax / pirihao / J.K. <xref ref-type="bibr" rid="B11">Liebherr 2012</xref> (black-bordered red label).
                        </p><p><!--PageBreak--><bold>Allotype</bold> female (MNHN) labeled as holotype except for allotype designation.
                        </p></tp:treatment-sec><tp:treatment-sec sec-type="Other paratypes"><title>Other paratypes. </title><p>SOCIETY ISLANDS: Tahiti Nui; Mauru, pylon 3 to 4, 1010 m el., <named-content xmlns:xlink="http://www.w3.org/1999/xlink" content-type="dwc:verbatimCoordinates" xlink:type="simple">17°38.08'S, 149°22.07'W</named-content>, beating <italic><tp:taxon-name>Blechnum</tp:taxon-name></italic> fern, 05-ix-2006 lot 03, Liebherr (CUIC, 1), pyrethrin fog <italic><tp:taxon-name>Dicranopteris</tp:taxon-name></italic>/<italic><tp:taxon-name>Blechnum</tp:taxon-name></italic>, 06-ix-2006 lot 01, Liebherr (CUIC, 2; NMNH 1); pylon trail, 960-1010 m el., <named-content xmlns:xlink="http://www.w3.org/1999/xlink" content-type="dwc:verbatimCoordinates" xlink:type="simple">17°38.08'S, 149°22.07'W</named-content>, beating ferns, 06-ix-2006 lot 02, Liebherr (CUIC, 3; NMNH, 1); 880–960 m el., <named-content xmlns:xlink="http://www.w3.org/1999/xlink" content-type="dwc:verbatimCoordinates" xlink:type="simple">17°38.05'S, 149°21.66'W</named-content>, beating ferns, 06-ix-2006 lot 03, Liebherr (CUIC, 2); above pylon 4, cloud forest, 1100-1110 m el., <named-content xmlns:xlink="http://www.w3.org/1999/xlink" content-type="dwc:verbatimCoordinates" xlink:type="simple">17°37.90'S, 149°22.34'W</named-content>, beating <italic><tp:taxon-name>Weinmannia</tp:taxon-name></italic>/<italic><tp:taxon-name>Myrsine</tp:taxon-name></italic>/<italic><tp:taxon-name>Melicope</tp:taxon-name></italic>, 20-ix-2006 lot 01, Liebherr (CUIC, 2), 1080 m el., <named-content xmlns:xlink="http://www.w3.org/1999/xlink" content-type="dwc:verbatimCoordinates" xlink:type="simple">17°37.92'S, 149°22.32'W</named-content>, pyrethrin fog fern frond tangles, 20-ix-2006 lot 02, Liebherr (CUIC, 1), 20-ix-2006 lot 03, Ewing (EMEC, 6).
                        </p></tp:treatment-sec><tp:treatment-sec sec-type="Etymology"><title>Etymology.</title><p>The Tahitian word pirihao, meaning narrow, constricted, or close (<xref ref-type="bibr" rid="B24">Wahlroos 2002</xref>), is used to signify the basally constricted pronotum characterizing this species. As Tahitian, the species epithet <italic>pirihao</italic> is to be used as a noun in apposition.
                        </p></tp:treatment-sec><tp:treatment-sec sec-type="Distribution"><title>Distribution and habitat.</title><p>This is the most commonly encountered, and most broadly distributed species within the elevational range so far sampled on Mauru, having been collected in habitats at 880–1110 m elevation. However, 20 of the 22 specimens were collected in association with ferns of either the genus <italic><tp:taxon-name>Blechnum</tp:taxon-name></italic> or <italic><tp:taxon-name>Dicranopteris</tp:taxon-name></italic>, and only 2 were associated with flowering plants; a mixed beating sample from <italic><tp:taxon-name>Weinmannia</tp:taxon-name></italic>, <italic><tp:taxon-name>Myrsine</tp:taxon-name></italic>, and <italic><tp:taxon-name>Melicope</tp:taxon-name></italic>.
                        </p></tp:treatment-sec><tp:treatment-sec><!--Section generated to contain objects referenced in tp:taxon-treatment.--><fig id="F4" position="float" orientation="portrait"><label>Figure 4.</label><caption><p><italic><tp:taxon-name>Mecyclothorax</tp:taxon-name></italic> spp., dorsal view; small silhouette indicates actual size of beetle specimen at printed journal page size <bold>A</bold> <italic><tp:taxon-name>Mecyclothorax toretore</tp:taxon-name></italic> female holotype <bold>B</bold> <italic><tp:taxon-name>Mecyclothorax anaana</tp:taxon-name></italic> male paratype (CUIC) <bold>C</bold> <italic><tp:taxon-name>Mecyclothorax pirihao</tp:taxon-name></italic> male paratype (CUIC) <bold>D</bold> <italic><tp:taxon-name>Mecyclothorax poro</tp:taxon-name></italic> female holotype</p></caption><graphic xmlns:xlink="http://www.w3.org/1999/xlink" xlink:href="ZooKeys-227-063-g004.jpg" position="float" orientation="portrait" xlink:type="simple"/></fig><fig id="F5" position="float" orientation="portrait"><label>Figure 5.</label><caption><p>Male aedeagal median lobe and associated parameres, <italic><tp:taxon-name>Mecyclothorax</tp:taxon-name></italic> spp.; all figures to same scale <bold>A</bold> <italic><tp:taxon-name>Mecyclothorax tihotii</tp:taxon-name></italic>, right lateral view <bold>B</bold> <italic><tp:taxon-name>Mecyclothorax tihotii</tp:taxon-name></italic>, euventral view <bold>C</bold> <italic><tp:taxon-name>Mecyclothorax anaana</tp:taxon-name></italic>, right lateral view <bold>D</bold> <italic><tp:taxon-name>Mecyclothorax pirihao</tp:taxon-name></italic>, male dissection 1, right lateral view <bold>E</bold> <italic><tp:taxon-name>Mecyclothorax pirihao</tp:taxon-name></italic>, male dissection 2, right lateral view Abbreviations: <bold>fp</bold> flagellar plate <bold>lp</bold> left paramere <bold>of</bold> ostial flap <bold>rp</bold> right paramere <bold>vmf</bold> ventral microtrichial field.</p></caption><graphic xmlns:xlink="http://www.w3.org/1999/xlink" xlink:href="ZooKeys-227-063-g005.jpg" position="float" orientation="portrait" xlink:type="simple"/></fig><fig id="F6" position="float" orientation="portrait"><label>Figure 6.</label><caption><p>Female reproductive tract dissections, <italic><tp:taxon-name>Mecyclothorax</tp:taxon-name></italic> spp., ventral view; figures to same scale <bold>A</bold> <italic><tp:taxon-name>Mecyclothorax tihotii</tp:taxon-name></italic> <bold>B</bold> <italic><tp:taxon-name>Mecyclothorax anaana</tp:taxon-name></italic> <bold>C</bold> <italic><tp:taxon-name>Mecyclothorax pirihao</tp:taxon-name></italic> Abbreviations: <bold>bc</bold> bursa copulatrix <bold>co</bold> common oviduct <bold>dg</bold> defensive fland reservoir <bold>gc1</bold> basal gonocoxite 1 <bold>gc2</bold> apical gonocoxite 2 <bold>hg</bold> rectum of hindgut <bold>sg</bold> spermathecal gland <bold>sp</bold> spermatheca. Position of spermathecal duct and juncture of duct with dorsal wall of bursa indicated by black line and terminal circle, respectively</p></caption><graphic xmlns:xlink="http://www.w3.org/1999/xlink" xlink:href="ZooKeys-227-063-g006.jpg" position="float" orientation="portrait" xlink:type="simple"/></fig><fig id="F7" position="float" orientation="portrait"><label>Figure 7.</label><caption><p>Female left gonocoxite, <italic><tp:taxon-name>Mecyclothorax</tp:taxon-name></italic> spp., ventral view <bold>A</bold> <italic><tp:taxon-name>Mecyclothorax tihotii</tp:taxon-name></italic> <bold>B</bold> <italic><tp:taxon-name>Mecyclothorax anaana</tp:taxon-name></italic> <bold>C</bold> <italic><tp:taxon-name>Mecyclothorax pirihao</tp:taxon-name></italic>. Abbreviations: <bold>afs</bold> apical fringe setae <bold>ans</bold> apical nematiform setae <bold>des</bold> dorsal ensiform seta <bold>gc1</bold> basal gonocoxite 1 <bold>gc2</bold> apical gonocoxite 2 <bold>les</bold> lateral ensiform setae <bold>r</bold> ramus.</p></caption><graphic xmlns:xlink="http://www.w3.org/1999/xlink" xlink:href="ZooKeys-227-063-g007.jpg" position="float" orientation="portrait" xlink:type="simple"/></fig></tp:treatment-sec><ref-list><ref id="B21"><mixed-citation xmlns:xlink="http://www.w3.org/1999/xlink" xlink:type="simple"><person-group><name name-style="western"><surname>Perrault</surname><given-names>GG</given-names></name></person-group> (<year>1989</year>)<article-title> La faune des Carabidae de Tahiti: IX. révision du genre <italic>Mecyclothorax</italic> (Sharp) (Psydrini) 4. le groupe de <italic>M. globosus</italic> Britton (Coleoptera).</article-title><source>Nouvelle Revue d’Entomologie (NS) </source><volume>6</volume>: <fpage>57</fpage>-<lpage>70</lpage>.</mixed-citation></ref><ref id="B11"><mixed-citation xmlns:xlink="http://www.w3.org/1999/xlink" xlink:type="simple"><person-group><name name-style="western"><surname>Liebherr</surname><given-names>J</given-names></name></person-group> (<year>2012</year>)<article-title> The first precinctive Carabidae from Moorea, Society Islands: new <italic>Mecyclothorax</italic> spp. (Coleoptera) from the summit of Mont Tohiea.</article-title><source>ZooKeys </source><volume>224</volume>: <fpage>37</fpage>-<lpage>80</lpage>. doi: <ext-link ext-link-type="uri" xlink:href="http://dx.doi.org/10.3897/zookeys.224.3675" xlink:type="simple">10.3897/zookeys.224.3675</ext-link></mixed-citation></ref><ref id="B24"><mixed-citation xmlns:xlink="http://www.w3.org/1999/xlink" xlink:type="simple"><person-group><name name-style="western"><surname>Wahlroos</surname><given-names>S</given-names></name></person-group> (<year>2002</year>)<source> English–Tahitian Tahitian–English Dictionary.</source><publisher-name>The Mā`ohi Heritage Press</publisher-name>, <publisher-loc>Honolulu, Hawai`i</publisher-loc>, xxvi + <lpage>684</lpage> pp.</mixed-citation></ref></ref-list></tp:taxon-treatment>
